# Supplementary material for: Clinical implication and potential function of ARHGEF6 in acute myeloid leukemia: An in vitro study
Source: PLoS One. 2023 Apr 7;18(4):e0283934. doi: 10.1371/journal.pone.0283934 (PMC10081785; doi:10.1371/journal.pone.0283934)
Supplement: S4 File — KEGG analysis of the DEGs in S2 File. (XLSX) [file pone.0283934.s005.xlsx]

## Sheet: up
ID

## Sheet: down
ID
